# Supplementary material for: RNA sequencing enables neoantigen discovery and vaccine validation in breast and lung cancer
Source: Front Immunol. 2025 Oct 8;16:1682312. doi: 10.3389/fimmu.2025.1682312 (PMC12540381; doi:10.3389/fimmu.2025.1682312)
Supplement: Supplementary file 1 [file Supplementaryfile1.zip]

Archive with 7 entries (6 files):
- Supplementary_Material/
- Supplementary_Material/Figure S1.tif
- Supplementary_Material/Figure S2.tif
- Supplementary_Material/Figure S3.png
- Supplementary_Material/Figure S4.png
- Supplementary_Material/Supplementary_Material.docx
- Supplementary_Material/Supplementary_Material_with_track_changes.docx
